# Supplementary material for: Carvacrol Encapsulation in Chitosan–Carboxymethylcellulose–Alginate Nanocarriers for Postharvest Tomato Protection
Source: Int J Mol Sci. 2024 Jan 16;25(2):1104. doi: 10.3390/ijms25021104 (PMC10817085; doi:10.3390/ijms25021104)
Supplement: Supplementary file 1 [file ijms-25-01104-s001.zip]

Archive with 1 entries (1 files):
- ijms-2826631-supplementary.pdf
